# Supplementary material for: Analysis of Changes in Flavor Profile and Bacterial Succession During Pork Fermentation Using Multi-Omics-Based Analysis
Source: Foods. 2025 Nov 6;14(21):3804. doi: 10.3390/foods14213804 (PMC12607476; doi:10.3390/foods14213804)
Supplement: Supplementary file 1 [file foods-14-03804-s001.zip]

Archive with 1 entries (1 files):
- foods-3959199-supplementary.pdf
